# Supplementary material for: Higher intake of certain nutrients among older adults is associated with better cognitive function: an analysis of NHANES 2011–2014
Source: BMC Nutr. 2023 Dec 5;9:142. doi: 10.1186/s40795-023-00802-0 (PMC10696734; doi:10.1186/s40795-023-00802-0)
Supplement: Supplementary file 1 — Additional file 1: Table S1. Comorbidities of the study population. Table S2. Usual nutrient intake and nutrient adequacy for foods alone and foods + supplements among males 60+ years of age. Table S3. Usual nutrient intake and nutrient adequacy for foods alone and foods + supplements among females 60+ years of age. Table S4. Nutrient intake from food + supplements by cognitive function status among females 60+ years of age. Table S5. Nutrient adequacy from food + supplements by cognitive function status among females 60+ years of age. Table S6. Nutrient intake from food + supplements by cognitive function status among males 60+ years of age. Table S7. Nutrient adequacy from food + supplements by cognitive function status among males 60+ years of age. Table S8. Nutrient intake and adequacy from food + supplements by depression status among females 60+ years of age. Table S9. Nutrient intake and adequacy from food + supplements by depression status among males 60+ years of age. [file 40795_2023_802_MOESM1_ESM.xlsx]

## Sheet: S1 Comorbidities
Table S1. Comorbidities of the study population
Demographic Characteristic	Gender
	Total					Male					Female
	n	Mean	±	SE		n	Mean	±	SE		n	Mean	±	SE
Coronary heart disease (%)	3047					1497					1550
No	2749	90	±	0.9471		1305	86.4	±	1.168		1444	93.05	±	1.091
Yes	298	10	±	0.9471		192	13.6	±	1.168		106	6.951	±	1.091
Stroke (%)	3062					1506					1556
No	2805	92.5	±	0.6085		1379	92.4	±	0.9963		1426	92.57	±	1.008
Yes	257	7.504	±	0.6085		127	7.596	±	0.9963		130	7.426	±	1.008
High blood pressure (%)	3062					1506					1556
No	1126	40.37	±	1.128		595	42.28	±	1.301		531	38.75	±	1.468
Yes	1936	59.63	±	1.128		911	57.72	±	1.301		1025	61.25	±	1.468
Diabetes (%)	3066					1508					1558
No	2325	80.25	±	0.8023		1116	78.05	±	1.384		1209	82.11	±	1.247
Yes	741	19.75	±	0.8023		392	21.95	±	1.384		349	17.89	±	1.247
Cancer/Malignancy (%)	3065					1508					1557
No	2442	75.97	±	1.117		1187	74.61	±	1.324		1255	77.12	±	1.596
Yes	623	24.03	±	1.117		321	25.39	±	1.324		302	22.88	±	1.596
Impaired renal function (%)	2826					1406					1420
GFR ≥ 60 and/or ACR < 30	2589	93.14	±	0.5782		1277	93.02	±	1.042		1312	93.24	±	0.8089
GFR < 60 & ACR ≥ 30	237	6.865	±	0.5782		129	6.982	±	1.042		108	6.763	±	0.8089
ACR, albumin creatinine ratio; BMI, body mass index; GFR, estimated globular filtration rate; PIR, poverty income ratio

## Sheet: S2 Usual intake (Males)
Table S2. Usual nutrient intake and nutrient adequacy for foods alone and foods + supplements among males 60+ years of age
Nutrient	Males (n=1509)
	EAR	Nutrient Intakes								% < EAR ‡
		Food alone				Food + Supplements				Food alone				Food + Supplements
		Mean	±	SE		Mean	±	SE		%	±	SE		%	±	SE
Vitamin A, RAE (μg)	625	768	±	46.2		1242	±	67.1		41.0517	±	3.05235		28.2715	±	1.75902
Vitamin E as alpha-tocopherol (mg)	12	9.6	±	0.26		41.2	±	9.5		76.6506	±	2.19856		48.8318	±	1.67394
Vitamin D (D2 + D3) (μg)	10	5.4	±	0.17		21.2	±	1.24		92.5488	±	1.56598		50.8359	±	1.64245
Vitamin C (mg)	75	89.3	±	3.58		222.2	±	13.38		51.4175	±	2.66787		32.819	±	2.06986
Thiamin (Vitamin B1) (mg)	1	1.76	±	0.03		13.51	±	4.475		5.03919	±	0.955709		3.26972	±	0.627435
Riboflavin (Vitamin B2) (mg)	1.1	2.39	±	0.057		5.67	±	0.469		<3				<3
Niacin (mg)	12	27.1	±	0.32		48.1	±	4.06		<3				<3
Vitamin B6 (mg)	1.4	2.26	±	0.043		6.92	±	0.64		9.73337	±	1.45504		6.48158	±	1.04544
Folate, DFE (μg)	320	586	±	13.7		882	±	25.1		8.64373	±	1.48739		5.70025	±	0.985545
Vitamin B12 (μg)	2	5.79	±	0.257		89.23	±	10.073		<3				<3
Calcium (mg)	800 a	979	±	18.7		1140	±	21.5		35.1623	±	1.59133		25.4857	±	1.33075
Iron (mg)	6	16.8	±	0.3		19.7	±	0.45		<3				<3
Magnesium (mg)	350	329	±	5.5		371	±	7		62.6483	±	1.91728		52.5726	±	1.74569
Phosphorus (mg)	580	1449	±	15.9		1462	±	16.4		<3				<3
Zinc (mg)	9.4	12.2	±	0.19		18.5	±	0.54		23.6793	±	2.58621		16.1919	±	1.66129
Copper (mg)	0.7	1.4	±	0.03		1.8	±	0.05		<3				<3
Selenium (μg)	45	119	±	1.3		146	±	2.4		<3				<3
	AI	Nutrient Intakes								% > AI
Vitamin K (μg)	120	123.2	±	5.61		133.8	±	5.57		40.7638	±	3.36076		47.1852	±	3.48938
Total choline (mg)	550	368	±	5.4		371	±	5.3		4.97656	±	1.24427		5.33585	±	1.27741
Potassium (mg)	3400	3021	±	45.6		3048	±	45.9		30.8474	±	2.02933		31.8156	±	1.9812
Dietary fiber (g)	30	19.3	±	0.48		19.4	±	0.48		8.91886	±	1.60108		9.15497	±	1.60328
		Nutrient Intakes
Lutein + zeaxanthin (μg)	NA	1634	±	117		1833	±	118
PFA 20:5 (Eicosapentaenoic) (g)	NA	0.03	±	0.002		0.05	±	0.005
PFA 22:6 (Docosahexaenoic) (g)	NA	0.1	±	0.009		0.11	±	0.009
a EAR for males 51 - 70 y is 800 mg and the EAR for males 71 + y is 1000 mg. An EAR of 800 mg was selected to conservatively estimate the percent below the EAR.
‡ Estimated values of % < EAR or % > AI less than 3% or greater than 97% are expressed “<3” and “>97”, respectively, and the SE’s are not displayed, in accordance with the USDA’s practice in reporting nutrient adequacy.

## Sheet: S3 Usual intake (Females)
Table S3. Usual nutrient intake and nutrient adequacy for foods alone and foods + supplements among females 60+ years of age
Nutrient	Females (n=1559)
	EAR	Nutrient Intakes								% < EAR ‡
		Food alone				Food + Supplements				Food alone				Food + Supplements
		Mean	±	SE		Mean	±	SE		%	±	SE		%	±	SE
Vitamin A, RAE (μg)	500	617	±	15.6		1168	±	49.1		36.3621	±	3.03109		22.8508	±	1.95657
Vitamin E as alpha-tocopherol (mg)	12	7.7	±	0.16		44.4	±	3.62		90.1073	±	1.56166		50.5285	±	2.06933
Vitamin D (D2 + D3) (μg)	10	4.3	±	0.13		29.2	±	1.8		96.5021	±	0.738089		41.5942	±	1.71317
Vitamin C (mg)	60	78.9	±	2.36		222.7	±	13.56		40.5283	±	2.16934		23.7453	±	1.47953
Thiamin (Vitamin B1) (mg)	0.9	1.32	±	0.022		10.36	±	2.194		12.1492	±	1.59271		7.75566	±	1.09577
Riboflavin (Vitamin B2) (mg)	0.9	1.79	±	0.028		5.25	±	0.422		3.48801	±	0.670168		<3
Niacin (mg)	11	19.2	±	0.3		34.1	±	1.49		<3				<3
Vitamin B6 (mg)	1.3	1.65	±	0.027		6.53	±	0.702		25.9643	±	1.64543		15.6085	±	1.1757
Folate, DFE (μg)	320	453	±	8.7		774	±	15.9		21.108	±	2.16961		12.857	±	1.43501
Vitamin B12 (μg)	2	4.02	±	0.114		134.98	±	20.409		7.14761	±	1.35195		3.97997	±	0.815135
Calcium (mg)	1000	810	±	18.5		1168	±	24.5		78.1375	±	2.48898		46.8824	±	1.96961
Iron (mg)	5	12.4	±	0.22		17.2	±	0.6		<3				<3
Magnesium (mg)	265	260	±	3.9		313	±	5.4		56.5386	±	1.85258		43.0092	±	1.61676
Phosphorus (mg)	580	1110	±	17.7		1122	±	17.9		<3				<3
Zinc (mg)	6.8	8.9	±	0.16		16	±	0.47		22.8359	±	2.35666		14.2656	±	1.66671
Copper (mg)	0.7	1.1	±	0.02		1.5	±	0.03		11.408	±	1.1707		7.9259	±	0.813769
Selenium (μg)	45	90	±	1.5		109	±	1.9		<3				<3
	AI	Nutrient Intakes								% > AI ‡
Vitamin K (μg)	90	118.5	±	4.81		130	±	4.88		58.8778	±	2.6237		65.8639	±	2.38199
Total choline (mg)	425	267	±	4.5		270	±	4.6		<3				<3
Potassium (mg)	2600	2358	±	35.7		2381	±	35.2		33.431	±	2.00855		34.6648	±	1.93916
Dietary fiber (g)	21	15.6	±	0.28		15.6	±	0.28		17.2362	±	1.62421		17.4325	±	1.61529
		Nutrient Intakes
Lutein + zeaxanthin (μg)	NA	1694	±	104.9		1977	±	116.2
PFA 20:5 (Eicosapentaenoic) (g)	NA	0.02	±	0.002		0.04	±	0.003
PFA 22:6 (Docosahexaenoic) (g)	NA	0.08	±	0.006		0.09	±	0.006
‡ Estimated values of % < EAR or % > AI less than 3% or greater than 97% are expressed “<3” and “>97”, respectively, and the SE’s are not displayed, in accordance with the USDA’s practice in reporting nutrient adequacy.

## Sheet: S4 Intake by CFT (Females)
Table S4. Nutrient intake from food + supplements by cognitive function status among females 60+ years of age †
Nutrient		Nutrient Intakes
	Total CFT Composite Z-Score	Z-score Q1				Z-score Q2				Z-score Q3				Z-score Q4
		n=352				n=313				n=279				n=204
	EAR	Mean	±	SE		Mean	±	SE		Mean	±	SE		Mean	±	SE
Vitamin A, RAE (μg)	500	1105	±	93.9		1167	±	107.8		1087	±	60.2		1331	±	142.9
Vitamin E as alpha-tocopherol (mg)	12	47.4	±	5.82		60.5	±	17.3		40.3	±	7.63		43.4	±	5.98
Vitamin D (D2 + D3) (μg)	10	29	±	5.68		26.6	±	2.2		34	±	3.32		33.8	±	3.24
Vitamin C (mg)	60	202.1	±	21.39		257.4	±	41.69		228.1	±	22.1		255.9	±	50.49
Thiamin (Vitamin B1) (mg)	0.9	5.72	±	1.24		13.11	±	5.38		17.86	±	9.7		11.67	±	2.8
Riboflavin (Vitamin B2) (mg)	0.9	4.51	±	0.72		5.15	±	0.96		5.98	±	0.84		7.25	±	1.21
Niacin (mg)	11	27.2	±	1.27		36.4	±	5.01		33	±	3.82		41.8	±	7.36
Vitamin B6 (mg)	1.3	7.37	±	1.62		7.17	±	1.27		6.55	±	1.03		7.81	±	0.98
Folate, DFE (μg)	320	736	±	23.3	*	777	±	38.9		809	±	48.2		864	±	50.8
Vitamin B12 (μg)	2	159.2	±	29.87		123.15	±	28.98		103.39	±	17.3		230.25	±	83.77
Calcium (mg)	1000	1063	±	38.3	*	1232	±	50.6		1172	±	51.3		1297	±	62.2
Iron (mg)	5	16.4	±	0.89		18.7	±	1.77		16.4	±	0.97		18	±	1.59
Magnesium (mg)	265	275	±	8.4	*	294	±	10.7	*	320	±	10.8		372	±	23.2
Phosphorus (mg)	580	1028	±	27.5	*	1108	±	30.9	*	1150	±	29.5		1251	±	47.5
Zinc (mg)	6.8	14.4	±	0.89	*	16.9	±	0.95		15.7	±	1.26		18.6	±	1.47
Copper (mg)	0.7	1.3	±	0.04	*	1.5	±	0.07		1.6	±	0.1		1.7	±	0.09
Selenium (μg)	45	99	±	3	*	114	±	3.5		113	±	4.5		119	±	3.8
	AI
Vitamin K (μg)	90	104.5	±	4.59	*	113.2	±	5.33	*	157.7	±	8.94		163.5	±	11.51
Total choline (mg)	425	238	±	7.7	*	267	±	8.4		282	±	10.5		299	±	12.8
Potassium (mg)	2600	2192	±	60.4	*	2309	±	64.5	*	2507	±	69.4		2605	±	88.7
Dietary fiber (gm)	21	14.6	±	0.59	*	15	±	0.51		16.7	±	0.61		16.8	±	0.69
Lutein + zeaxanthin (μg)	NA	1743	±	207.5	*	1725	±	130.1	*	2461	±	237		2408	±	202.6
PFA 20:5 (Eicosapentaenoic) (gm)	NA	0.04	±	0.007		0.05	±	0.008		0.04	±	0.006		0.06	±	0.015
PFA 22:6 (Docosahexaenoic) (gm)	NA	0.07	±	0.009		0.1	±	0.01		0.1	±	0.014		0.12	±	0.021
† Model 2: covariates for day of the week (weekday/weekend), sequence of the dietary recall (day 1 or 2), whether the participant reported use of any dietary supplement in the past 30 days, and age (60-69 y, 70-79 y, 80+ y), education, race/ethnicity, marital status, PIR, comorbidities (CHD, stroke, hypertension, diabetes, cancer), kidney function (GFR and albuminuria), BMI, smoking status, physi…
* Statistically significant difference (p < 0.05) compared to Q4

## Sheet: S5 Adequacy by CFT (Females)
Table S5. Nutrient adequacy from food + supplements by cognitive function status among females 60+ years of age †
Nutrient		% < EAR ‡
	Total CFT Composite Z-Score	Z-score Q1				Z-score Q2				Z-score Q3				Z-score Q4
		n=352				n=313				n=279				n=204
		%	±	SE		%	±	SE		%	±	SE		%	±	SE
Vitamin A, RAE (μg)	500	30.1901	±	2.29508	*	25.2009	±	2.96182		19.766	±	3.41547		16.6579	±	2.55644
Vitamin E as alpha-tocopherol (mg)	12	56.0476	±	3.05356	*	48.8041	±	3.6648		45.8188	±	4.24667		41.2672	±	4.33056
Vitamin D (D2 + D3) (μg)	10	44.1726	±	3.1904		39.019	±	3.93616		39.4517	±	3.84742		35.7433	±	4.12377
Vitamin C (mg)	60	29.5784	±	2.1515	*	23.5009	±	2.56556		20.6893	±	3.45645		19.4843	±	2.92569
Thiamin (Vitamin B1) (mg)	0.9	12.8974	±	1.3472	*	7.09826	±	1.44591		6.49432	±	1.91744		3.55211	±	1.37088
Riboflavin (Vitamin B2) (mg)	0.9	4.34465	±	0.68244	*	<3				<3				<3
Niacin (mg)	11	3.75945	±	0.977483	*	<3				<3				<3
Vitamin B6 (mg)	1.3	22.6401	±	2.67156	*	15.0871	±	2.22906		13.6534	±	3.13555		10.4742	±	2.44616
Folate, DFE (μg)	320	17.8934	±	1.6381	*	12.0635	±	2.04591		12.2364	±	2.5733		8.65765	±	2.4444
Vitamin B12 (μg)	2	6.10041	±	1.61083	*	4.42449	±	1.08181		3.28076	±	1.12268		<3
Calcium (mg)	1000	53.4034	±	3.23792	*	43.3579	±	3.19072		47.5385	±	4.03055		37.836	±	4.28817
Iron (mg)	5	<3				<3				<3				<3
Magnesium (mg)	265	55.9367	±	3.09287	*	47.71	±	3.9427	*	36.1012	±	3.92581		27.1938	±	4.36911
Phosphorus (mg)	580	3.71672	±	1.15603	*	<3				<3				<3
Zinc (mg)	6.8	21.6188	±	2.91111	*	13.6816	±	2.58534		13.6097	±	3.08267		7.13326	±	2.4405
Copper (mg)	0.7	13.2788	±	1.56639	*	7.94411	±	1.77196	*	5.19642	±	1.34478		<3
Selenium (μg)	45	<3			*	<3				<3				<3
	AI	% > AI ‡
Vitamin K (μg)	90	52.7314	±	3.30756	*	59.2826	±	4.02498	*	79.2116	±	4.00495		81.2577	±	3.75938
Total choline (mg)	425	<3			*	<3				3.3271	±	1.72704		6.1841	±	2.14848
Potassium (mg)	2600	24.5239	±	3.40828	*	30.2525	±	3.66569	*	41.8473	±	4.08921		48.0813	±	5.40634
Dietary fiber (gm)	21	13.2883	±	3.08096		14.1618	±	2.05651		22.5967	±	3.09519		22.3429	±	3.36108
Lutein + zeaxanthin (μg)	NA
PFA 20:5 (Eicosapentaenoic) (gm)	NA
PFA 22:6 (Docosahexaenoic) (gm)	NA
† Model 2: covariates for day of the week (weekday/weekend), sequence of the dietary recall (day 1 or 2), whether the participant reported use of any dietary supplement in the past 30 days, and age (60-69 y, 70-79 y, 80+ y), education, race/ethnicity, marital status, PIR, comorbidities (CHD, stroke, hypertension, diabetes, cancer), kidney function (GFR and albuminuria), BMI, smoking status, physi…
* Statistically significant difference (p < 0.05) compared to Q4
‡ Estimated values of % < EAR or % > AI less than 3% or greater than 97% are expressed “<3” and “>97”, respectively, and the SE’s are not displayed, in accordance with the USDA’s practice in reporting nutrient adequacy. Statistical comparisons were conducted using the estimated values <3% or >97%.

## Sheet: S6 Intake by CFT (Males)
Table S6. Nutrient intake from food + supplements by cognitive function status among males 60+ years of age †
Nutrient		Nutrient Intakes
	Total CFT Composite Z-Score	Z-score Q1				Z-score Q2				Z-score Q3				Z-score Q4
		n=395				n=301				n=231				n=198
		Mean	±	SE		Mean	±	SE		Mean	±	SE		Mean	±	SE
Vitamin A, RAE (μg)	625	982	±	65.7	*	1223	±	132.5		1334	±	104.8		1534	±	158.9
Vitamin E as alpha-tocopherol (mg)	12	28	±	4.57		75.7	±	45.65		32.1	±	3.37		42	±	5.94
Vitamin D (D2 + D3) (μg)	10	16.6	±	1.93		25.6	±	3.99		20.8	±	1.66		23.6	±	3.38
Vitamin C (mg)	75	194	±	33.24		228.5	±	39.69		215.9	±	34.41		283.1	±	36
Thiamin (Vitamin B1) (mg)	1	5.66	±	1.56		4.52	±	0.74		8.98	±	2.52		8.11	±	2.33
Riboflavin (Vitamin B2) (mg)	1.1	4.3	±	0.87		4.5	±	0.5		5.39	±	0.57		6.45	±	1.1
Niacin (mg)	12	35	±	2.72	*	51.1	±	10.45		53.7	±	10.53		56	±	7.84
Vitamin B6 (mg)	1.4	6.99	±	1.77		6.3	±	1.07		6.34	±	1.01		9	±	2.48
Folate, DFE (μg)	320	767	±	40	*	861	±	64.1		949	±	40.1		939	±	39.2
Vitamin B12 (μg)	2	127.57	±	35.01		73.59	±	24.26		115.16	±	29.67		84.35	±	23.89
Calcium (mg)	800 a	1026	±	36.5	*	1100	±	57		1194	±	55.5		1262	±	63
Iron (mg)	6	17.6	±	0.8	*	19.8	±	1.2		21.1	±	0.85		20.3	±	0.75
Magnesium (mg)	350	319	±	10.5	*	382	±	21.3		382	±	16		424	±	21.4
Phosphorus (mg)	580	1289	±	34	*	1441	±	49	*	1540	±	45.5		1645	±	48.3
Zinc (mg)	9.4	16	±	0.91	*	19.1	±	1.7		18.8	±	0.75		20.4	±	1.37
Copper (mg)	0.7	1.6	±	0.07	*	1.8	±	0.16		1.9	±	0.07		2	±	0.09
Selenium (μg)	45	127	±	4.1	*	156	±	9.7		153	±	4.8		155	±	5.1
	AI
Vitamin K (μg)	120	108.8	±	5.98	*	126.6	±	7.01	*	134.6	±	11.61		166.9	±	14.3
Total choline (mg)	550	331	±	10.5	*	364	±	9.4	*	400	±	17.1		405	±	11.1
Potassium (mg)	3400	2701	±	62.9	*	2970	±	88.8	*	3247	±	149.6		3425	±	105.8
Dietary fiber (gm)	30	17.2	±	0.66	*	18.2	±	0.83	*	19.8	±	1.04		22.5	±	1.13
Lutein + zeaxanthin (μg)	NA	1500	±	137.9	*	1888	±	236.4		1789	±	268.2		2173	±	247
PFA 20:5 (Eicosapentaenoic) (gm)	NA	0.03	±	0.002	*	0.04	±	0.004		0.06	±	0.012		0.08	±	0.022
PFA 22:6 (Docosahexaenoic) (gm)	NA	0.09	±	0.011	*	0.1	±	0.014		0.12	±	0.021		0.15	±	0.022
† Model 2: covariates for day of the week (weekday/weekend), sequence of the dietary recall (day 1 or 2), whether the participant reported use of any dietary supplement in the past 30 days, and age (60-69 y, 70-79 y, 80+ y), education, race/ethnicity, marital status, PIR, comorbidities (CHD, stroke, hypertension, diabetes, cancer), kidney function (GFR and albuminuria), BMI, smoking status, physi…
* Statistically significant difference (p < 0.05) compared to Q4
a EAR for males 51 - 70 y is 800 mg and the EAR for males 71 + y is 1000 mg. An EAR of 800 mg was selected to conservatively estimate the percent below the EAR.

## Sheet: S7 Adequacy by CFT (Males)
Table S7. Nutrient adequacy from food + supplements by cognitive function status among males 60+ years of age †
Nutrient		% < EAR ‡
	Total CFT Composite Z-Score	Z-score Q1				Z-score Q2				Z-score Q3				Z-score Q4
		n=352				n=313				n=279				n=204
		%	±	SE		%	±	SE		%	±	SE		%	±	SE
Vitamin A, RAE (μg)	625	39.5615	±	3.80067	*	33.4479	±	4.18589	*	18.2743	±	3.27841		19.5531	±	3.27581
Vitamin E as alpha-tocopherol (mg)	12	60.5308	±	3.389	*	56.5084	±	3.77273	*	36.6062	±	3.42199		37.2606	±	4.5588
Vitamin D (D2 + D3) (μg)	10	57.7941	±	3.50086		51.2979	±	4.94775		43.4057	±	2.98525		49.0119	±	3.62733
Vitamin C (mg)	75	36.5876	±	3.5744		37.2288	±	4.45242		30.6915	±	4.13918		26.0621	±	4.38958
Thiamin (Vitamin B1) (mg)	1	7.63981	±	2.28399	*	<3				<3				<3
Riboflavin (Vitamin B2) (mg)	1.1	4.56548	±	1.28706	*	<3			*	<3				<3
Niacin (mg)	12	<3				<3				<3				<3
Vitamin B6 (mg)	1.4	12.4117	±	3.13264	*	5.71369	±	1.75284		<3				<3
Folate, DFE (μg)	320	11.7989	±	2.96389	*	5.66297	±	1.61139		<3				<3
Vitamin B12 (μg)	2	4.09725	±	1.42538	*	<3				<3				<3
Calcium (mg)	800 a	35.3427	±	2.61337	*	28.7524	±	4.07047		18.7411	±	1.82174		16.5827	±	4.14053
Iron (mg)	6	<3				<3				<3				<3
Magnesium (mg)	350	66.8524	±	3.33336	*	56.6662	±	4.16167	*	46.0618	±	4.09383		36.0915	±	5.30866
Phosphorus (mg)	580	<3				<3				<3				<3
Zinc (mg)	9.4	27.5002	±	3.73664	*	17.1699	±	3.66738		8.09941	±	2.11181		7.5898	±	2.85458
Copper (mg)	0.7	3.59539	±	1.52916		<3				<3				<3
Selenium (μg)	45	<3				<3				<3				<3
	AI	% > AI ‡
Vitamin K (μg)	120	33.5667	±	3.95665	*	41.4364	±	4.27106	*	50.2685	±	4.97465		65.4215	±	9.41093
Total choline (mg)	550	<3			*	3.36266	±	1.46924		7.33905	±	3.35063		7.83786	±	2.29862
Potassium (mg)	3400	18.553	±	2.59683	*	27.8841	±	4.42681	*	39.4523	±	6.58868		47.0248	±	5.02835
Dietary fiber (gm)	30	4.82505	±	1.52562	*	6.13957	±	2.17182	*	8.69959	±	2.73999		16.409	±	3.54997
Lutein + zeaxanthin (μg)	NA
PFA 20:5 (Eicosapentaenoic) (gm)	NA
PFA 22:6 (Docosahexaenoic) (gm)	NA
† Model 2: covariates for day of the week (weekday/weekend), sequence of the dietary recall (day 1 or 2), whether the participant reported use of any dietary supplement in the past 30 days, and age (60-69 y, 70-79 y, 80+ y), education, race/ethnicity, marital status, PIR, comorbidities (CHD, stroke, hypertension, diabetes, cancer), kidney function (GFR and albuminuria), BMI, smoking status, physi…
* Statistically significant difference (p < 0.05) compared to Q4
a EAR for males 51 - 70 y is 800 mg and the EAR for males 71 + y is 1000 mg. An EAR of 800 mg was selected to conservatively estimate the percent below the EAR.
‡ Estimated values of % < EAR or % > AI less than 3% or greater than 97% are expressed “<3” and “>97”, respectively, and the SE’s are not displayed, in accordance with the USDA’s practice in reporting nutrient adequacy. Statistical comparisons were conducted using the estimated values <3% or >97%.

## Sheet: S8 Intake by PHQ (Females)
Table S8. Nutrient intake and adequacy from food + supplements by depression status among females 60+ years of age †
Nutrient		Nutrient Intakes								% < EAR ‡
	PHQ score	<10				10+				<10				10+
		n=1109				n=129				n=1109				n=129
	EAR	Mean	±	SE		Mean	±	SE		%	±	SE		%	±	SE
Vitamin A, RAE (μg)	500	1185	±	58.9		1117	±	121.8		21.6591	±	1.92071	*	38.0655	±	6.28373
Vitamin E as alpha-tocopherol (mg)	12	48.1	±	4.73	*	33.5	±	4.78		48.0595	±	2.54767		54.3078	±	4.65099
Vitamin D (D2 + D3) (μg)	10	31.3	±	2.06		26.4	±	2.75		39.2147	±	2.19971	*	50.7578	±	5.67218
Vitamin C (mg)	60	239.4	±	15.91		187.6	±	32.64		22.3483	±	1.78284	*	36.3046	±	4.22941
Thiamin (Vitamin B1) (mg)	0.9	10.87	±	2.8		22.76	±	14.87		7.19426	±	1.18591		10.2817	±	3.32442
Riboflavin (Vitamin B2) (mg)	0.9	5.62	±	0.45		5.67	±	1.63		<3				3.37771	±	1.20378
Niacin (mg)	11	35	±	1.34	*	27.5	±	2.02		<3				<3
Vitamin B6 (mg)	1.3	6.63	±	0.7		11.21	±	2.91		15.3042	±	1.42818		22.8815	±	5.39503
Folate, DFE (μg)	320	800	±	19.4		757	±	59.7		12.6579	±	1.61922		16.4641	±	4.09365
Vitamin B12 (μg)	2	151.39	±	26.71		98.91	±	33.4		3.74937	±	0.850163		5.05777	±	2.50338
Calcium (mg)	1000	1202	±	29.4		1096	±	78.6		44.6096	±	2.07115		52.6581	±	6.2251
Iron (mg)	5	17.4	±	0.78		17.5	±	1.29		<3				<3
Magnesium (mg)	265	321	±	8.4	*	270	±	14.9		40.0403	±	2.16992	*	54.1863	±	6.30374
Phosphorus (mg)	580	1147	±	22.9	*	1054	±	44.1		<3				3.49791	±	1.23527
Zinc (mg)	6.8	16.6	±	0.63		15.3	±	1.27		13.7213	±	1.76206		20.6664	±	5.18231
Copper (mg)	0.7	1.5	±	0.04		1.5	±	0.12		7.00924	±	0.838207		13.6534	±	3.8521
Selenium (μg)	45	112	±	1.9		104	±	5.7		<3				<3
	AI									% > AI ‡
Vitamin K (μg)	120	138.4	±	5.43	*	107.6	±	12.98		69.7173	±	2.59928	*	51.5153	±	7.71351
Total choline (mg)	550	277	±	6	*	244	±	12.1		3.34578	±	1.17734		<3
Potassium (mg)	3400	2440	±	43.9	*	2148	±	109.2		38.2278	±	2.60418	*	22.9287	±	5.65737
Dietary fiber (gm)	30	16.1	±	0.35	*	13.5	±	0.9		19.5514	±	2.01287	*	9.4456	±	3.40343
Lutein + zeaxanthin (μg)	NA	2170	±	137.8	*	1245	±	177.6
PFA 20:5 (Eicosapentaenoic) (gm)	NA	0.05	±	0.004	*	0.02	±	0.007
PFA 22:6 (Docosahexaenoic) (gm)	NA	0.1	±	0.007	*	0.06	±	0.013
† Model 2: covariates for day of the week (weekday/weekend), sequence of the dietary recall (day 1 or 2), whether the participant reported use of any dietary supplement in the past 30 days, and age (60-69 y, 70-79 y, 80+ y), education, race/ethnicity, marital status, PIR, comorbidities (CHD, stroke, hypertension, diabetes, cancer), kidney function (GFR and albuminuria), BMI, smoking status, physi…
* Statistically significant difference (p < 0.05) in UI, % < EAR, or % > AI from food + supplements between PHQ scores of <10 and 10+
‡ Estimated values of % < EAR or % > AI less than 3% or greater than 97% are expressed “<3” and “>97”, respectively, and the SE’s are not displayed, in accordance with the USDA’s practice in reporting nutrient adequacy. Statistical comparisons were conducted using the estimated values <3% or >97%.

## Sheet: S9 Intake by PHQ (Males)
Table S9. Nutrient intake and adequacy from food + supplements by depression status among males 60+ years of age †
Nutrient		Nutrient Intakes								% < EAR ‡
	PHQ Score	<10				10+				<10				10+
		n=1134				n=81				n=1134				n=81
	EAR	Mean	±	SE		Mean	±	SE		%	±	SE		%	±	SE
Vitamin A, RAE (μg)	625	1284	±	75.4	*	887	±	106.4		27.0708	±	1.64681	*	45.6864	±	8.69878
Vitamin E as alpha-tocopherol (mg)	12	45.9	±	11.75	*	16.4	±	3.04		46.6943	±	1.77145	*	62.5659	±	8.52042
Vitamin D (D2 + D3) (μg)	10	21.2	±	1.43		19.1	±	3.12		50.3104	±	2.02335		55.3774	±	7.09391
Vitamin C (mg)	75	230.5	±	16		191	±	80.64		32.0411	±	2.08743		47.0377	±	9.13522
Thiamin (Vitamin B1) (mg)	1	9.32	±	2.87		9.66	±	4.63		3.31508	±	0.698614		4.88138	±	3.3798
Riboflavin (Vitamin B2) (mg)	1.1	5.39	±	0.59		3.87	±	0.7		<3				<3
Niacin (mg)	12	49.1	±	4.77	*	36.4	±	4.45		<3				<3
Vitamin B6 (mg)	1.4	6.66	±	0.66		13.37	±	9		5.92033	±	1.21813		9.76895	±	5.70927
Folate, DFE (μg)	320	881	±	22.1	*	721	±	76.2		5.62211	±	1.1297		8.78115	±	5.5853
Vitamin B12 (μg)	2	95.75	±	13.26		100.47	±	38.15		<3				3.69265	±	2.85173
Calcium (mg)	800 a	1145	±	25.9		1106	±	127.3		24.7804	±	1.39562		26.5757	±	9.98888
Iron (mg)	6	19.7	±	0.43		18.8	±	2.04		<3				<3
Magnesium (mg)	350	377	±	8.4		343	±	37.7		50.8916	±	1.81308		59.5925	±	11.6872
Phosphorus (mg)	580	1480	±	18.7		1444	±	123.3		<3				<3
Zinc (mg)	9.4	18.8	±	0.6	*	14.4	±	1.13		14.8766	±	2.15715		21.6572	±	7.16478
Copper (mg)	0.7	1.8	±	0.05	*	1.5	±	0.15		<3				3.47953	±	2.90013
Selenium (μg)	45	148	±	3	*	132	±	8.9		<3				<3
	AI									% > AI
Vitamin K (μg)	120	136.4	±	5.81		121.1	±	25.91		48.7746	±	3.7702		39.8934	±	14.9456
Total choline (mg)	550	376	±	6.5		356	±	28.6		5.20093	±	1.56299		3.28057	±	2.59772
Potassium (mg)	3400	3095	±	54.4		2897	±	274.1		33.9468	±	2.4001		26.1805	±	9.91625
Dietary fiber (gm)	30	19.6	±	0.52		18.6	±	2.46		9.77666	±	1.89479		6.95394	±	5.34048
Lutein + zeaxanthin (μg)	NA	1884	±	123.7	*	1199	±	345.5
PFA 20:5 (Eicosapentaenoic) (gm)	NA	0.05	±	0.007	*	0.03	±	0.005
PFA 22:6 (Docosahexaenoic) (gm)	NA	0.12	±	0.012		0.09	±	0.015
† Model 2: covariates for day of the week (weekday/weekend), sequence of the dietary recall (day 1 or 2), whether the participant reported use of any dietary supplement in the past 30 days, and age (60-69 y, 70-79 y, 80+ y), education, race/ethnicity, marital status, PIR, comorbidities (CHD, stroke, hypertension, diabetes, cancer), kidney function (GFR and albuminuria), BMI, smoking status, physi…
* Statistically significant difference (p < 0.05) in UI, % < EAR, or % > AI from food + supplements between PHQ scores of <10 and 10+
a EAR for males 51 - 70 y is 800 mg and the EAR for males 71 + y is 1000 mg. An EAR of 800 mg was selected to conservatively estimate the percent below the EAR.
‡ Estimated values of % < EAR or % > AI less than 3% or greater than 97% are expressed “<3” and “>97”, respectively, and the SE’s are not displayed, in accordance with the USDA’s practice in reporting nutrient adequacy. Statistical comparisons were conducted using the estimated values <3% or >97%.
